# Supplementary material for: Plasmodium falciparum AMA1 and CSP antigen diversity in parasite isolates from southern Ghana
Source: Front Cell Infect Microbiol. 2024 May 13;14:1375249. doi: 10.3389/fcimb.2024.1375249 (PMC11132687; doi:10.3389/fcimb.2024.1375249)
Supplement: Supplementary file 2 [file DataSheet_1.csv]

APICAL MEMBRANE ANTIGEN 1
ISOLATE	GENBANK ACCESSION NUMBER
207	PP534835
139	PP534836
164	PP534837
185	PP534838
192	PP534839
196	PP534840
202	PP534841
231	PP534842
171	PP534843
273	PP534844
224	PP534845
294	PP534846
155	PP534847
211	PP534848
274	PP534849
219	PP534850
162	PP534851
152	PP534852
282	PP534853
83	PP534854
216	PP534855
221	PP534856
148	PP534857
287	PP534858
106	PP534859
261	PP534860
28	PP534861
112	PP534862
288	PP534863
101	PP534864
217	PP534865
118	PP534866
119	PP534867
95	PP534868
172	PP534869
149	PP534870
250	PP534871
166	PP534872
16	PP534873
68	PP534874
179	PP534875
69	PP534876
86	PP534877
113	PP534878
153	PP534879
242	PP534880
244	PP534881
75	PP534882
128	PP534883
132	PP534884
194	PP534885
10	PP534886
90	PP534887
38	PP534888
87	PP534889
