# Supplementary material for: Plasmodium falciparum AMA1 and CSP antigen diversity in parasite isolates from southern Ghana
Source: Front Cell Infect Microbiol. 2024 May 13;14:1375249. doi: 10.3389/fcimb.2024.1375249 (PMC11132687; doi:10.3389/fcimb.2024.1375249)
Supplement: Supplementary file 3 [file DataSheet_2.csv]

Circumsporozoite protein
ISOLATE	GENBANK ACCESSION NUMBER
113	PP534891
132	PP534892
286	PP534893
290	PP534894
175	PP534895
231	PP534896
162	PP534897
179	PP534898
202	PP534899
180	PP534900
185	PP534901
248	PP534902
101	PP534903
139	PP534904
274	PP534905
148	PP534906
68	PP534907
283	PP534908
152	PP534909
194	PP534910
155	PP534911
172	PP534912
245	PP534913
157	PP534914
75	PP534915
196	PP534916
219	PP534917
273	PP534918
118	PP534919
3	PP534920
6	PP534921
10	PP534922
23	PP534923
26	PP534924
87	PP534925
106	PP534926
70	PP534927
111	PP534928
72	PP534929
131	PP534930
171	PP534931
16	PP534932
271	PP534933
123	PP534934
282	PP534935
257	PP534936
153	PP534937
28	PP534938
86	PP534939
165	PP534940
287	PP534941
102	PP534942
119	PP534943
71	PP534944
261	PP534945
60	PP534946
64	PP534947
78	PP534948
95	PP534949
188	PP534950
244	PP534951
250	PP534952
256	PP534953
288	PP534954
193	PP534955
128	PP534956
149	PP534957
33	PP534958
242	PP534959
